# Supplementary material for: Understanding consumers’ intentions to purchase smart clothing using PLS-SEM and fsQCA
Source: PLoS One. 2023 Sep 19;18(9):e0291870. doi: 10.1371/journal.pone.0291870 (PMC10508616; doi:10.1371/journal.pone.0291870)
Supplement: S1 File — (CSV) [file pone.0291870.s001.csv]

FUN1	FUN2	FUN3	FUN4	FUN5	AES1	AES2	AES3	AES4	AES5	EXP1	EXP2	EXP3	EXP4	EXP5	PU1	PU2	PU3	PU4	PU5	PEOU1	PEOU2	PEOU3	PEOU4	PEOU5	ATT1	ATT2	ATT3	ATT4	ATT5	PI1	PI2	PI3	PI4	PI5
3	3	3	3	3	3	3	3	3	3	3	3	3	3	3	3	3	3	3	3	3	3	3	3	3	3	3	3	3	3	3	3	3	3	3
4	4	4	4	4	4	4	4	4	4	4	4	4	4	4	4	4	4	4	4	4	4	4	4	4	4	4	4	4	4	3	3	3	3	3
4	4	4	4	4	4	4	4	4	4	4	4	4	4	4	4	4	4	4	4	4	4	4	4	4	4	4	4	4	4	4	4	4	4	4
5	5	5	5	5	5	5	5	5	5	5	5	5	5	5	5	5	5	5	5	5	5	5	5	5	5	5	5	5	5	5	5	5	5	5
1	1	1	1	1	1	1	1	1	1	1	1	1	1	1	1	1	1	1	1	1	1	1	1	1	1	1	1	1	1	1	1	1	1	1
1	1	1	1	1	5	5	5	5	5	5	5	4	4	4	4	4	3	4	3	5	4	3	4	3	4	3	5	4	3	4	4	3	4	3
1	1	1	1	1	5	5	5	5	5	5	5	5	5	5	5	5	5	5	5	5	5	5	5	5	5	5	5	5	5	5	5	5	5	5
1	1	1	1	3	2	4	5	5	3	1	3	1	1	2	3	3	3	3	3	3	2	2	2	2	3	2	2	2	2	3	3	2	3	3
1	1	1	3	3	1	1	1	3	3	3	3	3	3	3	5	4	4	4	4	2	2	1	3	3	4	4	3	4	4	4	4	4	4	4
2	2	2	2	2	3	3	3	3	3	3	3	3	3	3	4	4	3	4	4	2	3	3	3	3	3	2	3	4	3	3	2	2	3	3
3	3	3	1	3	3	3	3	3	3	3	2	3	4	3	3	3	3	3	2	3	3	3	3	3	3	3	3	3	3	3	3	3	3	4
3	3	3	2	3	3	4	4	2	3	2	3	4	3	2	2	3	2	4	3	2	3	2	4	2	3	4	2	3	3	3	2	2	3	4
3	3	3	3	3	3	3	3	3	3	3	3	3	3	3	2	2	2	3	2	2	2	2	3	3	3	4	3	3	3	3	3	4	4	4
3	3	3	3	3	3	3	3	3	3	3	3	3	3	3	4	3	2	2	2	3	3	3	3	3	3	3	3	3	3	4	4	4	2	4
3	3	3	3	3	3	3	3	3	3	3	3	3	3	3	4	4	4	4	4	4	4	4	4	4	4	4	4	4	4	4	4	4	4	4
3	3	3	3	3	3	3	3	4	4	3	3	3	3	3	3	4	3	3	3	3	4	2	2	3	3	3	4	4	4	4	3	3	3	3
3	3	3	3	3	3	3	4	3	3	3	3	3	4	4	4	4	4	4	4	3	3	3	3	3	3	3	3	3	3	3	3	3	3	3
3	3	3	3	3	4	4	4	3	3	3	3	3	3	4	3	4	3	4	3	5	5	3	3	4	4	4	4	3	5	4	4	4	4	4
3	3	3	3	4	3	3	3	3	3	3	3	3	3	3	3	3	3	3	3	3	3	3	3	3	3	3	3	3	3	3	3	3	3	3
3	3	3	3	4	4	3	4	3	3	3	4	3	3	3	3	4	3	3	3	4	4	3	4	3	3	4	3	3	3	4	3	3	3	3
3	3	3	3	4	4	4	4	4	3	3	3	3	3	3	4	4	3	4	3	4	4	3	3	3	4	4	5	5	5	4	4	3	4	4
3	3	3	4	3	4	3	5	2	3	3	4	3	3	2	2	4	3	3	3	3	3	3	3	3	3	3	3	3	3	3	3	3	3	3
3	3	3	5	5	3	3	5	3	3	3	3	3	3	5	3	5	5	4	4	4	4	4	4	4	4	4	4	4	4	3	3	3	3	3
3	3	4	4	3	3	3	4	4	3	3	3	4	4	4	4	4	4	4	4	4	4	4	4	4	4	4	4	4	4	4	4	4	4	4
3	4	4	5	3	4	4	4	4	4	3	3	3	3	3	3	3	3	3	3	3	3	3	3	3	3	3	4	4	3	4	4	3	3	3
3	4	4	5	4	4	4	4	4	4	4	4	5	4	4	5	4	4	4	3	5	5	5	5	5	4	4	5	5	4	5	4	4	3	3
3	5	4	3	4	5	5	5	2	2	2	2	2	2	4	2	2	2	3	3	2	4	3	3	2	2	2	4	4	4	4	4	3	4	3
3	5	5	5	4	4	3	4	3	3	4	4	3	5	3	3	4	5	4	4	5	4	3	4	4	5	4	5	4	5	5	4	5	5	5
4	3	2	4	2	3	4	2	4	3	4	3	2	3	4	3	4	2	4	3	3	4	2	4	2	4	2	4	2	4	4	2	3	4	2
4	3	3	2	3	3	5	3	3	2	3	3	3	3	4	4	4	4	4	4	3	4	3	3	4	3	3	4	4	4	4	4	4	4	4
4	3	3	3	3	2	4	4	4	4	4	4	4	4	4	3	3	4	4	5	4	4	4	4	4	4	4	3	3	5	4	4	4	4	5
4	3	3	3	3	4	4	4	3	3	3	3	3	3	3	4	3	4	3	3	4	4	4	3	3	4	3	3	4	4	4	4	3	4	3
4	3	3	4	3	5	4	4	3	3	4	5	4	4	3	3	4	3	4	4	3	4	4	4	3	3	4	3	3	3	3	3	3	3	3
4	3	3	4	3	5	5	4	3	3	3	3	3	3	2	3	4	3	4	3	4	4	4	4	4	4	3	4	4	4	3	3	3	3	3
4	3	3	4	5	4	5	5	5	5	5	4	4	5	3	3	4	4	4	3	3	4	4	4	5	4	5	4	4	4	4	5	5	5	4
4	3	3	5	4	5	4	4	4	4	4	4	4	4	4	4	4	4	4	4	4	4	4	4	4	4	4	4	4	4	4	4	4	4	4
4	3	4	1	4	5	1	4	5	3	2	3	4	3	2	2	3	4	2	4	5	4	3	4	4	4	3	4	2	4	4	2	4	3	4
4	3	4	3	3	3	4	4	3	3	3	3	3	3	4	4	3	3	4	4	3	4	4	4	4	4	3	4	4	4	3	4	4	3	3
4	3	4	3	4	3	4	4	4	4	5	5	5	4	3	5	5	5	5	5	4	5	5	5	5	5	4	4	4	5	5	5	5	5	5
4	3	4	3	4	4	3	4	3	3	4	3	4	4	4	4	3	4	4	4	4	3	4	3	4	4	4	4	4	4	4	4	4	4	4
4	3	4	3	4	4	4	4	3	3	5	5	5	5	3	5	3	5	5	5	5	5	3	5	5	3	3	3	3	3	4	3	3	3	3
4	3	4	4	3	3	4	4	4	4	3	3	3	3	3	4	4	4	4	3	3	3	3	3	3	4	4	4	4	4	4	4	4	4	4
4	3	4	4	4	4	4	4	4	3	4	2	3	3	3	3	3	3	4	3	3	4	3	4	3	4	3	4	4	3	3	3	3	3	3
4	3	4	4	4	4	4	4	4	4	4	4	4	4	4	5	3	5	5	4	5	4	3	4	5	5	4	3	3	4	4	5	4	4	4
4	3	4	4	4	5	5	5	3	3	3	3	3	3	3	3	4	3	4	4	4	4	4	4	4	3	3	4	4	4	3	3	3	4	3
4	3	5	3	3	4	4	3	3	4	4	3	3	3	4	3	2	3	4	3	3	2	3	2	2	4	3	4	4	3	3	4	4	3	3
4	3	5	3	3	4	4	4	4	3	3	4	3	3	3	4	4	3	4	4	3	2	2	3	3	4	3	3	4	3	3	3	3	4	3
4	3	5	4	3	3	4	5	3	3	3	3	2	3	4	3	4	3	4	3	4	4	4	5	3	3	3	3	4	3	3	4	4	3	3
4	4	3	3	3	3	3	4	4	4	3	3	4	4	4	4	4	3	3	4	4	4	2	2	3	3	3	3	3	3	3	4	3	4	3
4	4	3	3	3	4	4	3	3	3	4	3	3	3	3	3	3	3	3	3	3	3	3	3	3	3	3	3	3	3	3	3	3	3	3
4	4	3	3	3	4	4	3	4	4	3	3	3	3	3	3	3	3	3	3	3	3	3	3	3	3	3	3	3	3	3	3	3	3	3
4	4	3	3	3	4	4	5	4	4	3	3	3	5	4	3	4	3	4	4	3	2	2	2	3	3	2	4	4	4	3	3	3	3	3
4	4	3	3	4	4	3	3	4	5	5	4	4	5	5	4	4	4	3	3	4	5	4	3	3	4	4	5	4	4	4	3	5	4	4
4	4	3	3	4	4	4	4	3	3	4	3	3	3	3	3	3	3	3	3	4	3	4	3	4	4	3	3	4	4	4	3	3	3	3
4	4	3	3	4	4	4	4	4	4	3	3	3	2	2	4	4	2	2	3	3	4	3	3	3	4	4	4	4	4	4	4	4	4	4
4	4	3	4	3	3	4	3	4	4	4	4	3	3	2	4	4	3	4	3	3	4	2	4	3	3	4	3	3	3	3	4	4	4	4
4	4	3	4	4	4	4	3	4	4	4	3	4	3	4	4	3	4	3	3	3	4	3	3	4	3	4	3	4	3	3	3	3	4	3
4	4	3	4	4	4	4	4	3	3	3	3	3	4	4	4	4	3	4	3	4	4	4	4	4	3	4	4	4	4	4	3	3	4	4
4	4	4	2	2	3	4	5	2	2	3	2	2	2	4	4	4	4	4	3	3	3	3	3	3	4	4	4	4	4	3	3	4	4	4
4	4	4	3	2	4	4	4	2	2	4	4	4	2	3	2	4	4	4	4	3	4	4	4	4	3	3	4	4	4	4	4	4	3	3
4	4	4	3	3	3	3	4	2	2	2	2	3	3	2	3	4	3	3	3	3	3	3	3	3	3	3	3	4	4	4	3	3	3	3
4	4	4	3	3	3	4	4	3	3	3	3	3	3	3	3	3	3	3	3	3	3	3	3	3	4	3	4	4	4	4	4	4	4	4
4	4	4	3	3	3	4	4	3	3	3	3	3	3	4	4	4	3	3	3	3	4	3	3	3	4	3	4	4	4	3	3	4	4	4
4	4	4	3	3	3	4	4	4	4	4	4	4	3	4	4	4	4	4	4	4	4	4	4	4	4	4	4	4	4	3	3	3	3	3
4	4	4	3	3	4	3	4	3	3	3	4	3	3	4	3	3	3	3	3	2	3	2	3	3	4	4	4	4	4	4	4	4	4	4
4	4	4	3	3	4	4	4	2	3	3	3	3	4	4	4	4	3	4	3	3	4	4	4	4	3	4	5	4	5	4	4	4	4	4
4	4	4	3	3	4	4	4	3	3	3	3	3	4	3	3	4	3	3	3	3	3	3	3	3	4	4	4	4	4	3	3	4	3	3
4	4	4	3	3	4	4	4	3	3	5	4	5	5	5	5	3	4	4	4	4	4	4	4	3	5	5	5	5	5	4	4	4	4	4
4	4	4	3	3	4	4	4	4	4	3	3	3	4	3	4	5	5	3	4	3	3	3	3	3	4	4	4	4	4	5	4	4	4	4
4	4	4	3	3	4	4	4	4	4	3	3	4	4	4	4	4	3	4	4	3	4	4	4	4	5	4	5	5	5	5	4	4	4	4
4	4	4	3	3	4	4	4	4	4	4	2	3	3	4	4	4	4	4	4	4	3	3	4	3	4	4	3	4	4	4	4	4	4	4
4	4	4	3	3	4	4	4	4	4	4	4	4	4	4	4	4	4	4	5	4	3	4	4	4	4	4	4	4	3	4	4	4	4	4
4	4	4	3	4	3	4	4	3	3	4	3	4	5	3	4	4	4	4	4	4	4	4	4	4	5	4	5	5	5	4	4	4	4	4
4	4	4	3	4	3	4	4	3	3	4	4	4	3	3	3	3	4	3	3	4	3	3	4	4	4	3	4	4	4	4	4	3	3	3
4	4	4	3	4	3	4	4	4	4	4	4	4	4	4	4	4	4	4	4	4	4	4	4	4	4	4	4	4	4	4	4	4	4	4
4	4	4	3	4	4	4	4	4	4	4	3	3	3	3	3	3	3	3	3	3	4	3	3	3	3	3	3	3	3	4	3	3	3	3
4	4	4	3	4	4	4	4	4	4	4	4	4	4	4	4	4	4	4	4	4	4	4	4	4	4	4	5	5	4	3	4	4	4	3
4	4	4	3	4	5	4	4	3	3	3	4	4	5	4	4	5	4	5	5	4	5	3	4	4	4	5	4	5	5	4	5	4	4	5
4	4	4	4	3	2	4	3	2	4	3	3	3	4	4	4	3	3	4	4	3	4	4	4	4	4	4	4	4	4	4	4	4	4	5
4	4	4	4	3	3	3	4	4	3	3	3	3	4	4	3	3	3	3	3	4	4	4	4	4	4	3	4	4	3	3	3	3	3	3
4	4	4	4	3	3	4	3	4	4	3	3	3	2	3	4	4	4	4	4	4	4	4	3	3	4	4	4	4	4	4	4	4	4	4
4	4	4	4	3	3	4	4	3	3	3	3	3	2	3	3	3	3	2	2	3	2	3	3	2	2	2	3	3	3	3	3	2	3	3
4	4	4	4	3	3	4	4	3	3	3	3	4	4	4	4	4	3	4	3	3	4	3	4	3	3	4	3	4	3	3	4	4	4	4
4	4	4	4	3	3	4	4	3	4	4	4	4	4	3	4	4	4	4	4	4	4	4	4	4	3	3	3	4	3	3	3	3	3	3
4	4	4	4	3	4	4	4	4	3	3	3	3	3	4	3	3	3	4	3	3	3	3	4	3	4	3	4	4	3	2	3	3	2	2
4	4	4	4	3	4	4	4	4	4	3	3	2	2	1	1	1	3	3	3	2	3	3	3	2	3	2	2	3	4	4	3	3	3	2
4	4	4	4	3	4	4	4	4	4	3	3	3	3	3	4	4	4	4	4	3	3	3	3	3	3	3	3	4	3	3	3	3	3	2
4	4	4	4	4	2	2	5	2	3	3	5	3	5	5	4	4	4	4	4	4	4	4	4	4	4	4	4	4	4	4	4	2	4	4
4	4	4	4	4	3	3	3	3	3	3	3	3	3	3	4	4	4	4	4	4	3	3	4	3	4	3	4	4	4	4	4	4	4	4
4	4	4	4	4	3	4	3	3	3	3	3	3	3	3	4	3	3	3	4	4	4	4	4	4	3	3	3	4	3	2	3	4	3	3
4	4	4	4	4	3	4	4	3	3	3	3	3	2	2	4	4	3	3	4	4	3	3	4	3	4	3	4	4	4	4	3	3	3	4
4	4	4	4	4	3	4	4	4	3	3	3	3	3	3	3	3	3	3	3	3	3	3	3	3	3	3	3	3	3	3	3	3	3	3
4	4	4	4	4	3	4	4	4	4	3	3	3	3	3	4	4	4	4	4	4	4	4	4	4	4	4	4	4	4	4	4	4	4	4
4	4	4	4	4	3	4	5	2	3	3	3	3	4	3	4	4	4	4	4	4	4	4	4	4	5	5	5	5	5	4	4	4	4	4
4	4	4	4	4	4	3	4	3	4	3	4	5	3	4	4	3	4	4	4	4	3	3	4	3	4	4	3	3	4	4	3	3	4	3
4	4	4	4	4	4	4	4	3	3	4	3	4	4	4	4	3	4	4	3	3	4	3	4	3	4	3	4	4	4	4	3	3	3	3
4	4	4	4	4	4	4	4	3	4	4	4	4	4	4	4	4	4	4	4	4	4	4	4	4	4	4	4	4	4	4	4	4	4	4
4	4	4	4	4	4	4	4	4	4	3	4	3	4	4	4	3	3	4	4	4	4	4	4	4	3	3	4	4	4	4	4	4	4	3
4	4	4	4	4	4	4	4	4	4	4	3	4	4	4	4	3	4	4	4	4	4	4	4	3	3	4	4	4	4	3	3	3	3	3
4	4	4	4	4	4	4	4	4	4	4	4	4	4	4	4	4	4	4	3	4	4	4	4	4	4	4	4	4	4	4	4	4	4	4
4	4	4	4	4	4	4	4	4	4	4	4	4	4	4	4	4	4	4	4	4	4	4	4	4	4	4	3	3	4	4	4	4	3	3
4	4	4	4	4	4	4	4	4	4	4	5	5	4	4	5	4	4	4	5	4	5	4	4	4	4	4	4	4	4	4	4	4	4	4
4	4	4	4	4	4	4	5	3	4	4	4	4	4	4	5	5	5	5	5	3	4	5	5	4	4	4	4	4	5	4	4	5	5	5
4	4	4	4	4	4	5	5	5	5	4	4	4	4	3	4	5	5	5	4	5	5	5	5	4	4	3	4	4	4	4	4	5	5	4
4	4	4	4	4	5	4	4	4	4	4	4	4	4	4	4	4	4	4	4	4	4	4	4	4	4	4	4	4	4	4	4	4	4	4
4	4	4	4	4	5	5	5	5	5	5	5	5	5	5	4	5	5	4	5	5	5	5	5	5	3	1	4	3	3	1	2	2	1	1
4	4	4	5	3	4	5	5	5	4	5	5	5	5	5	4	4	4	4	4	4	5	3	3	3	5	2	5	4	5	2	2	2	2	3
4	4	4	5	4	4	4	5	4	3	4	4	4	4	4	3	3	3	3	3	3	3	3	3	3	3	3	3	3	3	4	4	4	4	4
4	4	5	3	3	3	4	4	3	3	4	4	4	3	4	4	4	4	4	4	3	3	2	2	2	3	2	4	5	4	3	2	3	3	3
4	4	5	3	4	4	3	4	4	3	4	3	4	4	3	4	4	4	3	3	4	3	3	4	4	4	3	4	4	4	4	3	3	3	3
4	4	5	3	4	4	4	5	3	5	3	4	4	4	5	4	5	4	5	5	4	3	3	2	3	5	4	4	5	5	5	4	5	5	5
4	4	5	4	3	4	4	4	3	3	4	4	3	3	3	3	3	3	3	3	4	4	4	4	4	3	3	4	4	4	3	4	4	4	3
4	4	5	4	4	3	5	5	4	4	4	4	4	4	5	5	5	4	5	5	4	4	4	4	4	5	5	5	5	5	5	5	5	5	4
4	4	5	4	4	4	5	5	4	5	4	4	3	4	3	4	3	4	3	4	4	3	4	3	4	4	4	3	4	5	3	4	4	4	4
4	4	5	4	5	3	4	4	5	5	4	4	4	5	5	5	5	4	4	5	4	4	4	4	5	4	4	4	4	4	4	4	4	4	3
4	4	5	4	5	5	5	5	5	3	3	2	2	3	3	3	4	4	3	3	4	4	4	4	4	4	3	5	4	4	4	3	4	3	3
4	4	5	5	5	5	5	5	5	5	4	5	5	5	5	5	5	4	5	5	4	5	5	5	5	5	4	4	5	5	5	5	5	4	4
4	5	4	4	4	5	5	5	3	3	4	3	4	4	4	4	4	4	4	4	4	4	5	4	4	4	4	4	4	4	4	4	4	4	4
4	5	5	3	3	3	4	4	3	3	3	2	3	2	4	4	3	3	4	4	4	4	4	5	4	4	3	4	4	4	4	4	5	4	4
4	5	5	3	3	5	5	5	5	5	4	3	4	3	4	4	3	4	3	4	4	3	4	3	4	4	3	3	4	4	4	5	3	3	3
4	5	5	3	4	4	4	4	4	4	3	2	2	2	3	2	3	3	3	4	3	3	2	3	3	4	3	4	4	4	4	4	4	3	4
5	3	3	2	3	4	4	4	2	2	3	3	4	3	3	4	3	4	4	4	2	4	3	3	3	4	4	4	4	4	5	4	4	4	4
5	3	3	3	3	5	5	5	2	2	2	1	3	3	4	4	4	2	4	3	3	4	4	4	4	5	4	4	4	5	4	4	3	4	3
5	3	3	4	5	3	3	4	4	3	4	3	4	5	4	4	3	4	5	4	3	4	4	4	4	5	4	5	5	5	4	3	3	4	4
5	3	3	5	3	5	5	5	5	5	3	3	3	3	3	3	3	3	3	3	3	3	3	3	3	3	3	3	3	3	3	3	3	3	3
5	3	4	2	4	5	5	5	5	5	5	3	4	3	3	5	5	5	5	5	5	5	5	5	5	5	5	5	5	5	4	4	4	4	3
5	3	4	4	3	4	4	4	3	3	3	3	3	4	4	3	4	3	3	4	4	4	4	3	3	4	3	4	5	5	5	3	3	3	4
5	3	4	4	3	5	5	5	4	5	3	5	3	3	4	3	3	4	4	4	4	5	5	5	5	5	3	5	5	5	4	4	4	3	4
5	3	4	4	4	3	4	3	3	3	4	4	4	3	3	4	4	4	3	3	3	3	3	4	3	4	3	3	4	5	3	3	4	4	5
5	3	4	4	4	4	4	4	4	4	4	4	4	3	4	4	4	4	4	4	4	4	4	3	4	4	4	4	4	4	4	4	4	4	4
5	3	4	5	4	4	4	4	3	4	3	4	3	4	4	4	4	4	4	4	4	3	3	3	4	5	4	4	4	5	4	3	4	4	3
5	3	4	5	5	5	5	5	5	5	5	5	5	3	3	3	3	4	4	3	3	4	4	4	4	5	4	4	4	4	4	4	4	4	4
5	3	5	3	4	4	5	5	4	4	3	2	2	4	5	2	4	3	4	3	2	2	3	3	3	4	3	5	5	5	2	1	3	3	3
5	3	5	4	4	3	5	4	4	4	5	4	4	4	4	5	5	5	5	5	4	5	5	5	5	4	4	5	5	5	4	4	4	4	4
5	4	3	4	2	4	4	5	2	2	3	3	2	1	3	3	2	1	2	2	3	2	2	1	2	4	3	3	4	3	3	2	3	3	3
5	4	3	4	4	4	4	3	5	4	4	4	5	3	4	4	3	4	3	4	4	5	4	4	4	5	4	5	4	5	5	4	5	4	4
5	4	3	4	4	4	5	5	4	4	4	4	3	3	4	3	3	3	3	4	3	4	4	4	4	4	3	4	4	4	4	4	4	4	4
5	4	3	4	5	3	3	3	2	2	4	3	5	5	5	4	3	5	5	5	4	3	5	4	4	4	5	5	4	4	5	5	3	5	5
5	4	3	5	4	4	4	4	4	2	3	2	3	2	3	3	3	3	2	3	4	4	4	4	4	4	3	3	3	4	4	4	4	4	3
5	4	4	3	2	4	4	4	4	4	3	2	3	2	4	4	4	4	2	2	3	2	2	3	2	3	2	2	3	2	4	3	4	3	2
5	4	4	3	3	4	4	4	3	3	3	3	2	3	2	2	2	2	2	2	3	3	3	3	4	4	3	5	5	4	4	4	4	3	3
5	4	4	3	3	4	4	4	3	3	3	3	3	3	3	3	2	3	3	3	4	4	4	3	3	3	2	4	3	3	3	4	3	3	3
5	4	4	3	3	4	4	4	4	5	5	5	4	2	2	3	3	4	3	3	3	3	4	4	4	4	4	4	4	4	4	4	4	4	4
5	4	4	3	3	4	4	5	4	3	2	3	2	3	3	3	4	2	3	3	3	4	4	4	4	3	3	4	4	4	4	4	2	3	2
5	4	4	3	3	4	5	4	4	4	3	3	3	2	2	4	3	3	4	4	3	3	3	4	4	3	3	3	4	4	4	4	4	4	5
5	4	4	3	4	4	4	4	2	2	3	2	2	2	4	4	4	4	4	2	4	4	3	3	3	2	2	4	2	2	2	2	2	2	2
5	4	4	3	4	5	5	5	3	4	3	3	2	3	3	4	4	3	3	3	4	4	3	3	3	4	3	5	4	3	3	3	2	3	4
5	4	4	4	3	3	5	5	2	3	3	3	3	3	2	3	3	3	3	2	4	4	4	4	4	3	2	4	4	5	4	2	3	3	3
5	4	4	4	3	4	4	4	3	4	3	3	3	4	3	3	3	3	3	4	4	4	4	4	4	4	4	4	4	4	4	3	3	3	3
5	4	4	4	3	4	4	4	3	5	3	2	2	2	4	4	3	3	3	4	2	3	2	3	3	3	3	4	4	4	4	3	3	3	3
5	4	4	4	4	3	4	3	3	3	4	4	4	4	4	4	4	4	4	4	4	4	4	4	4	4	4	4	4	4	4	4	4	4	4
5	4	4	4	4	5	5	5	4	3	3	4	4	4	3	5	5	4	4	4	4	5	5	5	4	5	3	4	4	4	4	3	3	3	3
5	4	4	4	4	5	5	5	5	5	4	4	4	4	3	3	3	3	3	4	4	4	4	4	4	4	4	5	4	4	5	5	5	5	4
5	4	4	5	3	5	4	5	4	4	3	3	4	2	4	5	3	5	5	4	5	5	5	5	4	4	4	4	4	4	3	3	4	4	3
5	4	4	5	3	5	4	5	5	5	5	4	4	5	4	4	4	5	4	5	5	4	4	5	4	4	4	4	5	4	5	4	4	4	5
5	4	4	5	4	4	4	4	5	4	4	3	4	4	4	5	5	4	4	4	4	4	4	5	3	4	4	4	4	4	4	4	4	3	4
5	4	4	5	5	4	4	4	4	4	4	4	4	4	4	4	4	4	4	4	4	4	4	4	4	4	4	4	4	4	4	4	4	4	4
5	4	5	4	4	3	4	4	3	4	5	4	5	3	3	4	4	5	4	4	4	4	4	4	4	4	4	4	4	4	4	3	4	4	3
5	4	5	4	4	4	4	4	4	4	4	4	4	4	4	4	4	4	4	4	3	4	3	4	4	4	3	4	4	4	4	4	4	4	4
5	4	5	4	4	4	5	4	3	3	2	2	2	2	4	2	3	2	3	3	4	3	3	3	3	2	2	4	4	3	2	2	3	3	3
5	4	5	4	5	4	3	5	4	4	4	4	5	5	5	5	5	5	5	5	4	4	5	4	4	4	4	4	4	4	3	4	4	4	4
5	4	5	5	3	4	5	5	4	3	4	3	4	4	4	4	4	4	4	3	4	4	4	3	3	4	3	4	4	4	4	4	4	3	3
5	5	1	3	3	5	3	4	5	5	3	3	4	4	4	3	3	4	4	4	4	4	4	4	4	5	3	4	4	4	3	4	4	4	4
5	5	3	3	3	4	3	4	2	2	3	2	1	3	5	5	5	5	5	5	2	2	3	3	3	3	2	3	4	3	3	5	3	4	3
5	5	3	4	4	4	5	5	2	4	4	4	5	3	5	5	4	5	5	4	5	4	5	4	4	5	4	3	5	4	4	5	4	5	3
5	5	3	4	4	4	5	5	4	2	3	3	2	3	5	5	5	4	4	3	3	3	3	3	3	5	4	3	4	5	3	3	4	2	3
5	5	3	5	4	5	5	5	5	5	3	4	3	4	2	4	4	5	4	3	5	4	3	3	4	4	4	3	3	4	2	2	2	3	3
5	5	4	3	3	3	5	5	3	5	5	5	4	5	5	5	4	5	5	5	5	4	4	4	3	4	4	4	4	4	4	4	4	4	4
5	5	4	3	3	5	5	5	5	5	4	4	4	4	4	4	4	4	4	4	4	4	4	4	4	4	4	4	4	4	4	4	4	4	4
5	5	4	3	4	3	5	5	5	4	5	5	4	5	3	4	3	4	5	5	3	5	3	3	3	4	4	4	4	4	5	4	5	4	4
5	5	4	3	4	5	5	5	3	3	4	3	3	3	4	4	3	4	3	3	4	4	4	4	4	4	3	4	4	4	3	3	3	3	3
5	5	4	3	4	5	5	5	4	4	4	4	3	4	4	4	4	4	5	5	4	4	4	4	4	5	5	5	5	5	4	4	4	4	4
5	5	4	4	4	4	4	5	4	3	3	4	4	3	3	4	3	4	4	3	3	4	3	3	3	2	3	3	3	4	3	4	3	4	3
5	5	4	4	4	4	5	5	3	2	3	3	3	4	2	5	5	5	4	4	4	3	4	5	4	5	4	4	4	4	5	5	5	5	4
5	5	4	4	5	3	5	5	5	5	3	2	3	3	5	5	5	3	5	4	5	5	5	5	5	5	4	5	5	5	5	4	4	5	5
5	5	4	5	4	5	5	5	3	3	3	3	3	3	3	4	2	3	3	3	3	4	4	4	4	4	3	3	3	4	4	4	3	3	3
5	5	4	5	4	5	5	5	3	3	3	3	4	4	3	4	3	4	4	4	4	4	4	4	4	4	4	4	4	4	4	4	4	4	4
5	5	5	2	1	5	5	5	1	1	1	1	1	1	3	5	1	1	1	1	3	3	3	3	3	3	2	4	4	3	4	3	3	3	5
5	5	5	2	3	5	5	5	5	5	2	2	3	3	4	3	3	4	3	3	4	4	4	4	4	4	4	3	3	3	4	3	3	3	4
5	5	5	3	3	4	5	5	3	3	4	3	3	3	3	3	3	3	3	3	2	2	2	2	2	1	1	4	3	3	3	2	2	2	2
5	5	5	3	3	5	5	5	5	3	3	3	3	3	3	3	3	3	3	3	3	3	3	3	3	3	3	3	3	3	3	3	3	3	3
5	5	5	3	4	3	5	5	3	4	4	4	4	4	4	3	4	4	4	4	4	4	4	4	4	4	4	4	4	4	5	5	3	4	4
5	5	5	3	5	5	5	5	5	5	3	3	3	3	3	3	3	3	3	3	3	3	3	3	3	5	3	5	5	5	5	5	3	5	5
5	5	5	3	5	5	5	5	5	5	5	5	5	5	5	5	3	5	3	3	5	5	5	5	5	5	5	5	5	5	5	5	5	5	5
5	5	5	4	3	3	5	3	3	3	3	3	2	3	5	3	3	3	3	3	3	4	4	4	3	4	3	4	3	4	2	2	3	3	3
5	5	5	4	4	2	3	3	2	1	2	2	3	3	2	3	3	2	3	3	2	3	2	3	4	3	4	4	3	3	4	3	3	3	2
5	5	5	4	4	3	4	4	4	4	4	5	3	4	3	4	3	3	5	4	5	5	5	4	4	3	3	5	4	4	4	5	4	4	4
5	5	5	4	4	4	4	4	4	4	3	3	3	4	4	3	4	4	4	4	4	4	4	4	4	4	3	4	4	4	4	4	4	4	4
5	5	5	4	4	5	4	5	4	4	5	5	5	5	5	5	5	5	5	5	4	3	5	5	5	5	5	5	5	5	5	5	5	5	5
5	5	5	4	4	5	5	5	3	3	4	3	4	3	3	4	4	4	4	4	4	4	4	4	4	5	4	4	4	4	4	4	4	4	4
5	5	5	4	4	5	5	5	3	3	5	5	5	5	5	5	5	5	5	5	5	5	5	5	5	5	5	5	5	5	5	5	5	5	5
5	5	5	4	5	4	4	4	4	4	5	4	5	5	5	5	5	5	5	5	4	4	4	4	4	5	5	5	5	5	5	4	5	5	4
5	5	5	4	5	5	5	5	5	5	5	4	5	4	5	5	4	4	4	5	5	5	4	4	5	4	5	4	4	5	5	5	5	5	5
5	5	5	5	1	5	5	5	5	5	5	5	5	5	5	5	5	5	5	5	5	5	5	5	5	5	5	5	5	5	5	5	5	5	5
5	5	5	5	3	3	5	4	3	5	4	4	3	3	5	4	3	4	5	4	2	4	3	3	3	4	4	5	5	5	5	4	4	4	4
5	5	5	5	3	5	5	5	3	3	3	3	2	2	2	3	3	3	3	3	4	4	3	3	3	4	2	3	4	4	3	3	3	3	3
5	5	5	5	3	5	5	5	3	4	3	2	3	4	4	5	5	4	4	4	4	3	3	3	3	4	4	4	4	4	4	4	4	4	4
5	5	5	5	3	5	5	5	5	5	5	5	3	5	5	5	5	3	5	5	5	5	5	5	5	5	5	5	5	5	3	3	4	4	3
5	5	5	5	3	5	5	5	5	5	5	5	5	5	5	4	5	4	4	3	5	4	4	4	4	4	4	4	4	5	4	4	4	4	4
5	5	5	5	3	5	5	5	5	5	5	5	5	5	5	5	5	5	5	5	5	5	5	5	5	5	5	5	5	5	5	5	5	5	5
5	5	5	5	4	3	4	4	3	3	3	4	4	4	4	4	4	4	4	4	4	4	4	4	4	4	4	4	4	4	4	4	4	4	4
5	5	5	5	4	4	4	4	2	3	3	3	4	4	4	4	4	3	3	4	3	4	4	3	4	4	3	4	3	4	3	3	3	4	3
5	5	5	5	4	4	5	4	3	4	5	4	5	4	5	5	4	5	4	4	4	4	4	4	4	4	4	3	4	4	4	4	4	4	4
5	5	5	5	4	5	4	5	4	4	5	5	4	4	4	5	5	5	4	5	5	4	4	5	5	5	5	4	4	5	3	3	4	3	3
5	5	5	5	4	5	5	5	4	4	5	5	4	4	4	3	3	3	4	3	4	4	4	4	4	3	3	4	3	4	3	3	3	3	3
5	5	5	5	4	5	5	5	5	5	3	3	3	3	3	4	3	3	4	4	5	5	4	4	4	4	4	4	4	4	3	3	3	3	3
5	5	5	5	4	5	5	5	5	5	3	3	3	4	4	3	4	3	3	3	4	4	4	4	4	3	3	4	4	4	4	3	3	3	3
5	5	5	5	4	5	5	5	5	5	4	3	3	3	4	3	4	4	3	4	4	4	4	4	4	4	4	4	4	4	4	4	4	4	4
5	5	5	5	4	5	5	5	5	5	4	4	4	4	4	5	5	5	4	3	4	4	4	4	4	4	3	4	4	4	4	4	4	4	4
5	5	5	5	4	5	5	5	5	5	5	5	5	5	5	5	3	5	5	5	5	5	1	3	5	5	5	5	5	5	4	4	4	4	4
5	5	5	5	5	3	4	4	3	5	4	5	5	4	4	4	4	4	5	4	4	4	4	4	5	5	5	5	5	5	5	5	5	5	5
5	5	5	5	5	3	5	3	3	3	3	3	3	3	4	3	3	3	3	3	4	4	4	4	4	5	4	4	4	4	3	3	3	3	3
5	5	5	5	5	3	5	4	3	3	3	3	3	4	4	4	4	4	4	4	4	4	4	4	4	4	4	4	4	4	4	4	4	4	4
5	5	5	5	5	3	5	5	4	5	5	3	3	3	5	5	5	5	5	5	5	5	5	5	5	5	5	5	5	5	4	4	4	4	4
5	5	5	5	5	4	4	4	4	4	3	3	3	3	3	3	3	3	3	3	5	5	5	3	5	3	2	3	3	3	3	3	3	3	1
5	5	5	5	5	4	4	4	4	4	4	4	4	4	4	4	4	4	4	4	4	4	4	4	4	4	4	4	4	4	3	3	3	3	3
5	5	5	5	5	5	5	5	4	3	3	3	3	3	4	4	4	4	4	4	5	5	4	4	4	4	4	4	4	4	4	4	4	4	4
5	5	5	5	5	5	5	5	4	4	5	5	5	5	4	5	4	5	5	5	4	4	4	4	4	5	5	5	5	5	4	4	4	4	4
5	5	5	5	5	5	5	5	4	5	3	3	3	5	5	5	5	5	5	5	5	4	3	4	4	4	4	4	4	5	5	5	5	5	5
5	5	5	5	5	5	5	5	4	5	4	4	5	5	4	5	5	5	5	5	3	5	5	5	5	5	5	5	5	5	5	5	5	5	5
5	5	5	5	5	5	5	5	5	3	5	5	5	5	3	5	5	5	5	5	4	4	3	4	4	4	4	4	4	4	4	4	4	4	4
5	5	5	5	5	5	5	5	5	5	4	4	4	4	4	5	5	5	5	5	5	5	5	5	5	5	5	5	5	5	5	5	5	5	5
5	5	5	5	5	5	5	5	5	5	5	5	5	5	5	3	5	4	4	4	4	4	4	4	4	5	4	4	3	4	3	3	3	3	3
5	5	5	5	5	5	5	5	5	5	5	5	5	5	5	4	3	4	4	4	4	4	3	3	3	3	3	4	3	4	4	4	4	3	2
5	5	5	5	5	5	5	5	5	5	5	5	5	5	5	5	5	5	5	5	4	5	5	5	5	5	5	5	5	5	5	5	5	5	5
